# Supplementary material for: A Pathogenic ROCK-Signaling Network Involving a Lysine Deletion in Myh11 Renders Carriers Susceptible to Aortic Dissection
Source: Int J Mol Sci. 2026 Mar 31;27(7):3195. doi: 10.3390/ijms27073195 (PMC13072933; doi:10.3390/ijms27073195)
Supplement: Supplementary file 1 [file ijms-27-03195-s001.zip]

Archive with 1 entries (1 files):
- ijms-4180814-supplementary.pdf
